# Supplementary material for: Evaluating the Impact of Sequencing Depth on Transcriptome Profiling in Human Adipose
Source: PLoS One. 2013 Jun 24;8(6):e66883. doi: 10.1371/journal.pone.0066883 (PMC3691247; doi:10.1371/journal.pone.0066883)
Supplement: Table S2 — The numbers and percentages of detected expressed genes and DE genes in datasets with various sequencing depths. (XLSX) [file pone.0066883.s010.xlsx]

## Sheet: Sheet1
Supplementary Table 2. The numbers and percentages of detected expressed genes and DE genes in datasets with various sequencing depths
Depth	# Expressed genes (pre-LPS)	# Expressed genes (post-LPS)	# DE genes	# Expressed genes (pre-LPS) overlap with 500M	Percent expressed genes (pre-LPS) overlap with 500M	# Expressed genes (post-LPS) overlap with 500M	Percent exprsesed genes (post-LPS) overlap with 500M	# DE genes overlap with 500M	Percent DE genes overlap with 500M
5M	1878	1877	106	1807	15.7693	1810	15.8605	61	1.75945
10M	3121	3110	215	3018	26.3374	3016	26.4283	134	3.86501
15M	4048	4031	339	3930	34.2962	3919	34.341	232	6.69166
20M	4790	4760	444	4668	40.7365	4647	40.7203	315	9.08566
25M	5420	5387	540	5284	46.1122	5258	46.0743	396	11.422
50M	7427	7379	1019	7267	63.4174	7230	63.3544	843	24.315
75M	8503	8449	1464	8331	72.7027	8288	72.6253	1237	35.6793
100M	9178	9133	1798	9011	78.6369	8975	78.6453	1576	45.4572
150M	9998	9932	2332	9835	85.8277	9779	85.6905	2091	60.3115
200M	10440	10382	2583	10274	89.6588	10220	89.5549	2389	68.9068
300M	10994	10936	2995	10854	94.7203	10805	94.681	2833	81.7133
400M	11301	11248	3078	11186	97.6176	11138	97.599	3005	86.6744
500M	11459	11412	3467	11459	100	11412	100	3467	100
