# Supplementary material for: Evaluating the Impact of Sequencing Depth on Transcriptome Profiling in Human Adipose
Source: PLoS One. 2013 Jun 24;8(6):e66883. doi: 10.1371/journal.pone.0066883 (PMC3691247; doi:10.1371/journal.pone.0066883)
Supplement: Table S3 — The numbers and percentages of detected expressed genes and DE genes at each sequencing depth for genes defined as "highly expressed" or "lowly expressed". (XLSX) [file pone.0066883.s011.xlsx]

## Sheet: high_low_diffExp
Supplementary Table 3: The numbers and percentages of detected expressed genes and DE genes at each sequencing depth for genes defined as "highly expressed" or "lowly expressed".
	Expressed genes (pre-LPS)				Expressed genes (post-LPS)				DE genes
Depth	High	Percent in high	Low	Percent in low	High	Percent in high	Low	Percent in low	High	Percent in high	Low	Percent in low
5M	1760	59.0208	1	0.0382409	1589	53.4118	0	0	37	13.3094	0	0
10M	2455	82.3273	4	0.152964	2161	72.6387	0	0	50	17.9856	0	0
15M	2771	92.9242	11	0.42065	2515	84.5378	1	0.0374392	55	19.7842	0	0
20M	2822	94.6345	15	0.573614	2698	90.6891	8	0.299513	61	21.9424	0	0
25M	2856	95.7746	25	0.956023	2795	93.9496	22	0.823662	61	21.9424	0	0
50M	2872	96.3112	53	2.02677	2834	95.2605	274	10.2583	75	26.9784	0	0
75M	2901	97.2837	258	9.86616	2874	96.605	683	25.5709	89	32.0144	39	5.4242
100M	2901	97.2837	658	25.1625	2882	96.8739	1037	38.8244	105	37.7698	143	19.8887
150M	2929	98.2227	1154	44.13	2911	97.8487	1476	55.2602	127	45.6835	303	42.1419
200M	2930	98.2562	1553	59.3881	2917	98.0504	1757	65.7806	148	53.2374	410	57.0236
300M	2942	98.6586	2108	80.6119	2932	98.5546	2185	81.8046	192	69.0647	542	75.3825
400M	2956	99.1281	2400	91.7782	2950	99.1597	2467	92.3624	215	77.3381	610	84.8401
500M	2982	100	2615	100	2975	100	2671	100	278	100	719	100
High: genes with FPKM > 25% in the 500M datasets for both the pre-LPS and post-LPS samples.
Low: genes with FPKM < 25% in the 500M datasets for both the pre-LPS and post-LPS samples.
