# Supplementary material for: Evaluating the Impact of Sequencing Depth on Transcriptome Profiling in Human Adipose
Source: PLoS One. 2013 Jun 24;8(6):e66883. doi: 10.1371/journal.pone.0066883 (PMC3691247; doi:10.1371/journal.pone.0066883)
Supplement: Table S4 — Sensitivity, specificity, and FDR for detected DE genes in datasets of various sequencing depths. (XLSX) [file pone.0066883.s012.xlsx]

## Sheet: Sheet1
Supplementary Table 4. Sensitivity, specificity, and FDR for detected DE genes in datasets of various sequencing depths.
Depth	DE	Non-DE	TP	FP	TN	FN	sensitivity	specificity	FDR
5M	106	1801	61	39	1387	359	0.145238	0.972651	0.39
10M	215	2943	134	68	2192	687	0.163216	0.969912	0.336634
15M	339	3741	233	92	2761	906	0.204565	0.967753	0.283077
20M	444	4383	317	111	3224	1086	0.225944	0.966717	0.259346
25M	540	4907	399	129	3602	1219	0.246601	0.965425	0.244318
50M	1019	6442	844	161	4813	1523	0.356569	0.967632	0.160199
75M	1464	7066	1237	212	5467	1485	0.454445	0.962669	0.146308
100M	1798	7417	1576	211	5939	1360	0.536785	0.965691	0.118075
150M	2332	7695	2092	230	6524	1054	0.664971	0.965946	0.0990525
200M	2583	7884	2390	184	6914	847	0.738338	0.974077	0.0714841
300M	2995	8029	2834	144	7409	525	0.843703	0.980935	0.0483546
400M	3078	8258	3005	70	7744	425	0.876093	0.991042	0.0227642
500M	3467	11459	3467	0	11459	0	1	1	0
TP: DE genes that were also detected as DE in 500M
FP: DE genes that were not detected as DE in 500M
TN: non-DE genes that were not detected as DE in 500M
FN: non-DE genes that were detected as DE in 500M
