# Supplementary material for: Evaluating the Impact of Sequencing Depth on Transcriptome Profiling in Human Adipose
Source: PLoS One. 2013 Jun 24;8(6):e66883. doi: 10.1371/journal.pone.0066883 (PMC3691247; doi:10.1371/journal.pone.0066883)
Supplement: Table S5 — The numbers and percentages of detected AS and DAS events in datasets with various sequencing depths. (XLSX) [file pone.0066883.s013.xlsx]

## Sheet: Sheet1
Supplementary Table 5. The numbers and percentages of detected AS and DAS events in datasets with various sequencing depths
Depth	# AS events (pre-LPS)	# AS events (post-LPS)	# DAS events	# AS events (pre-LPS) overlap with 500M	Percent AS events (pre-LPS) overlap with 500M	# AS events (post-LPS) overlap with 500M	Percent AS events (post-LPS) overlap with 500M	# DAS events overlap with 500M	Percent DAS events overlap with 500M
5M	3328	2997	1	3222	18.2116	2893	22.7652	1	0.0369549
10M	5351	4434	4	5188	29.324	4282	33.6953	4	0.14782
15M	6388	5419	6	6196	35.0215	5279	41.5408	6	0.221729
20M	7350	6159	15	7110	40.1877	5998	47.1986	14	0.517369
25M	8349	6706	10	8093	45.7438	6552	51.5581	9	0.332594
50M	11026	8552	72	10684	60.3889	8392	66.0371	69	2.54989
75M	12564	9588	129	12245	69.2121	9387	73.8669	125	4.61936
100M	13688	10240	238	13368	75.5596	10070	79.2414	234	8.64745
150M	15013	11106	519	14710	83.1449	10944	86.119	512	18.9209
200M	15852	11558	878	15558	87.9381	11412	89.8017	850	31.4117
300M	16844	12155	1559	16613	93.9012	12045	94.7828	1499	55.3954
400M	17339	12489	2193	17199	97.2134	12413	97.6786	2125	78.5292
500M	17692	12708	2706	17692	100	12708	100	2706	100
