# Supplementary material for: Evaluating the Impact of Sequencing Depth on Transcriptome Profiling in Human Adipose
Source: PLoS One. 2013 Jun 24;8(6):e66883. doi: 10.1371/journal.pone.0066883 (PMC3691247; doi:10.1371/journal.pone.0066883)
Supplement: Table S7 — Sensitivity, specificity, and FDR for detected DAS events in datasets of various sequencing depths. (XLSX) [file pone.0066883.s015.xlsx]

## Sheet: FDR_AS_SE
Supplementary Table 7. Sensitivity, specificity, and FDR for detected DAS events in datasets of various sequencing depths.
Depth	DAS	Non-DAS	TP	FP	TN	FN	Sensitivity	Specificity	FDR
5M	1	4929	1	0	4202	727	0.00137363	1	0
10M	4	7223	4	0	6086	1137	0.0035057	1	0
15M	6	8581	6	0	7229	1352	0.00441826	1	0
20M	15	9741	14	1	8208	1533	0.00904977	0.999878	0.0666667
25M	10	10764	9	1	9072	1692	0.00529101	0.99989	0.1
50M	72	13887	69	3	11897	1990	0.0335114	0.999748	0.0416667
75M	129	15644	125	4	13511	2133	0.0553587	0.999704	0.0310078
100M	238	16882	234	4	14724	2158	0.0978261	0.999728	0.0168067
150M	519	18332	512	7	16333	1999	0.203903	0.999572	0.0134875
200M	878	19003	850	28	17276	1727	0.329841	0.998382	0.0318907
300M	1559	19605	1499	60	18445	1160	0.563746	0.996758	0.0384862
400M	2193	19715	2125	68	19159	556	0.792615	0.996463	0.0310078
500M	2706	19713	2706	0	19713	0	1	1	0
TP: DAS events that were also detected as DAS in 500M
FP: DAS events that were not detected as DAS in 500M
TN: non-DAS events that were not detected as DAS in 500M
FN: non-DAS events that were detected as DAS in 500M
